# Supplementary material for: Unique Peptides of Cathelicidin-1 in the Early Detection of Mastitis—In Silico Analysis
Source: Int J Mol Sci. 2023 Jun 15;24(12):10160. doi: 10.3390/ijms241210160 (PMC10299713; doi:10.3390/ijms241210160)
Supplement: Supplementary file 1 [file ijms-24-10160-s001.zip]

Archive with 1 entries (1 files):
- ijms-2392253-supplementary.pdf
